# Supplementary material for: The Impact of Steatotic Liver Disease on Cytokine and Chemokine Kinetics During Sepsis
Source: Int J Mol Sci. 2025 Mar 1;26(5):2226. doi: 10.3390/ijms26052226 (PMC11900930; doi:10.3390/ijms26052226)
Supplement: Supplementary file 1 [file ijms-26-02226-s001.zip]

Archive with 1 entries (1 files):
- ijms-3456849-supplementary.pdf
